# Supplementary material for: Effectiveness of Virtual Reality Therapy on Static Postural Control and Dynamic Balance in Stroke Patients: Systematic Review, Meta-Analysis, and Meta-Regression of Randomized Controlled Trials
Source: Medicina (Kaunas). 2025 Dec 31;62(1):90. doi: 10.3390/medicina62010090 (PMC12843311; doi:10.3390/medicina62010090)
Supplement: Supplementary file 1 [file medicina-62-00090-s001.zip]

Archive with 1 entries (1 files):
- medicina-4047368-supplementary.xlsx
