# Supplementary material for: Effectiveness of Virtual Reality Therapy on Static Postural Control and Dynamic Balance in Stroke Patients: Systematic Review, Meta-Analysis, and Meta-Regression of Randomized Controlled Trials
Source: Medicina (Kaunas). 2025 Dec 31;62(1):90. doi: 10.3390/medicina62010090 (PMC12843311; doi:10.3390/medicina62010090)
Supplement: Supplementary file 1 [file medicina-62-00090-s001.zip › medicina-4047368-supplementary.xlsx]

## Sheet: Sheet1
Study / Location	Study Design	Sample size (n,M/F)	Age (Mean)	Phase of stroke outcomes	Left/right affected side	Stroke type I/H	MMSE	balance	VR Device	Intervention Group	Control Group	Duration and Frequence of study period	Outcome
Akıncı et.al/Turkey 2023	4-arm,RCT	Total:56 Ex1:14(14/0) Ex2:14(14/0) Ex3:14(14/0) Con4:14(14/0)	Ex1:57.71 ± 6.41 Ex2:58.64 ± 5.61 Ex3:59.64 ± 8.27 Con4:64.7 ± 5.54	>6mos Chronic stroke	not clear	not clear	not clear	not clear	Lokomat (Hocoma AG, Volketswil, Switzerland)	Ex1:1.VR-Endurance training 2.conventional physical therapy. Ex2:1.VR-Attention and Motivation training 2.conventional physical therapy. Ex3:1.VR-Activity Timing training 2.conventional physical therapy.	1.conventional physical therapy.	Ex1,Ex2,Ex3: 40 min each time/5 times a week/6 weeks+ 40 min each time/3 times a week/6 weeks Con4: 40 min each time/5 times a week/6 weeks	BBS,COP speed(OE/CE)
Anwar et al./Pakistan 2022	2-arm,RCT	Total: 74 Ex1: 34(20/14) Con 2: 34(14/20)	Ex1:51.56 ± 7.199 Con2:51.35 ± 5.783	not clear	not clear	not clear	not clear	not clear	Wii console, adapter, infrared sensor bar, 2 wireless nunchucks, remote with wrist straps, sensor bar, Wii balance board, Wii Sports kit.	1.virtual reality training.	1.physical therapy.	Ex1: 60 min each time/3 times a week/6 weeks Con2: 60 min each time/3 times a week/6 weeks	BBS
Bian et al./China	2-arm,RCT	Total:34 Ex1:18(14/4) Con2:16(13/3)	Ex1:53.25 ± 8.72 Con2:55.00 ± 10.27	<6mos Subacute Stroke	EX1: 8/10 Con2: 10/16	not clear	>24	Sit for 20 minutes and walk 10 meters	Wii exergame training system	1.virtual reality training.	1.conventional Physio therapy.	Ex1:300 min each time/5 times a week/3 weeks Con2:300 min each time/5 times a week/3 weeks	BBS
Choi et al./Korea 2018	2-arm,RCT	Total:28 Ex1:14(9/5) Con2:14(8/6)	Ex1:49.50 ± 23.00 Con2:51.00 ± 13.75	>12mos Chronic stroke	not clear	not clear	not clear	not clear	Wii Balance Board System (Nintendo Co. Ltd, Kyoto, Japan)	1.Wii Fit virtual reality training; 2.Conventional therapy.	1.General balance training; 2.Conventional therapy.	Ex1:30min each day/3days a week/6weeks+90 min each day/5 days a week/6 weeks Con2::30min each day/3days a week/6weeks+90 min each day/5 days a week/6 weeks	BBS,TUG
Choi HS et al./Korea 2017	3-arm,RCT	Total: 36 Ex1: 12(6/6) Con 2: 12(8/4)	Ex1:62.58 ± 5.51 Con2:61.92 ± 6.08	>6mos Chronic stroke	not clear	not clear	not clear	not clear	Wii Fit game system	1.General game-basd training group; 2.Traditional physical therapy.	1.Traditional physical therapy.	Ex1: 60 min each time/5 times a week/4 weeks+30 min each time/3times a week/4weeks Con2: 60 min each time/3 times a week/6 weeks	TUG
In et al./Korea 2016	2-arm,RCT	Total:25 Ex1:13(8/5) Con2:12(7/5)	Ex1:57.31 ± 10.53 Con 2: 54.42 ± 11.44	>6mos Chronic Stroke	EX1: 6/7 Con2: 8/5	EX1: 4/6 Con2: 8/4	>21	not clear	LCD monitor (width 23 cm × length 30 cm × height 75 cm)	1.Virtual reality reflection therapy; 2.conventional rehabilitation.	1.placebo Virtual reality reflection therapy; 2.conventional rehabilitation.	Ex1: 30 min each day/5 days a week/4 weeks+30 min each day/5 days a week/4 weeks Con2: 30 min each day/5 days a week/4 weeks+30 min each day/5 days a week/4 weeks	BBS,TUG, Cop Perimeter(OE/CE)
Kannan et al./USA 2019	2-arm,RCT	Total: 24 Ex1:13(7/6) Con2:11(6/5)	Ex1:57.5 ± 8.04 Con2:61 ± 4.6	>6mos Chronic stroke	not clear	not clear	≥25	The independent station takes 5 minutes	Wii Fit (Nintendo Co, Ltd.Kyoto, Japan)	1.Cognitive-motor exergame training.	1.Conventional Balance training.	Ex1:90 min each time/5,3,2 times a week/6 weeks Con2::90 min each time/5,3,2 times a week/6 weeks	BBS,TUG
Karasu et al./Turkey 2018	2-arm,RCT	Total:23 Ex1:12(5/7) Con2:11(5/6)	Ex1:62.3 ± 11.79 Con2:64.1 ± 12.2	not clear	EX1: 8/4 Con2: 10/1	not clear	not clear	not clear	Wii Fit and Wii Balance Board	1.Virtual Reality based balance training; 2.Conventional rehabilitation.	1.Conventional rehabilitation.	Ex1:180 min each time/5 times a week/4 weeks+ 20 min each time/5 times a week/4 weeks Con2:180 min each time/5 times a week/4 weeks	BBS,TUG COP (Anteroposterior) (Mediolateral)
Kayabinar et al./Turkey 2021	2-arm,RCT	Total:30 Ex1:15(10/5) Con2:15(8/7)	Ex1:58.80 ± 5.03 Con2:57.06 ± 6.75	>6mos Chronic stroke	not clear	EX1: 14/1 Con2: 13/2	≥24	FAC≥3	RoboGait (Middle East technical university, teknokent, bama teknoloji, www. bamateknoloji.com – Ankara, Turkey)	1.Virtual reality gait training; 2.neurodevelopmental treatment.	1.robot-assisted gait training.; 2.neurodevelopmental treatment.	Ex1:45 min each time/2 times a week/6 weeks+30 min each time/3 times a week/6 weeks Con2:45 min each time/2 times a week/6 weeks+30 min each time/3 times a week/6 weeks	BBS
Kilinc et al./Turkey 2023	2-arm,RCT	Total:29 Ex1:15(11/4) Con2:14(7/7)	Ex1:52.5 (42-65) 53.2 ± 17.0 Con 2: 61 (46-65) 57.3 ± 14.1	> 6 mos Chronic stroke	EX1: 9/6 Con2: 7/7	EX1: 11/4 Con2: 12/2	≥24	Able to stand (with or without assistance)	Thera-Trainer Balo (MedicaMedizintechnik GmbH, Hochdorf, Germany)	1.virtual reality training; 2.conservative rehabilitation	1.conservative rehabilitation	Ex1:20 min each time/ 4 times a week/8 weeks+60 min each time/4 times a week8 weeks Con2: 60 min each time/4 times a week8 weeks	BBS
Kim et al./Korea 2025	2-arm,RCT	Total:15 Ex1:8(3/5) Con2:7(4/3)	Ex1:52.75±10.70 Con2:51.71±7.67	> 6 mos Chronic stroke	EX1: 4/4 Con2: 2/5	EX1: 4/4 Con2: 5/2	≥21	FAC≤3	Oculus Rift and smart insoles (SPINA Systems Co., Ltd., R-C-SPO-Pedisol250,Republic of Korea)	1.Virtual reality gait training; 2.conventional physical therapy	1.gait training; 2.conventional physical therapy	Ex1:60 min each time/5 times a week/5 weeks Con2:60 min each time/5 times a week/5 weeks	BBS,TUG
KRŽIŠNIK er al/Slovenia 2015	2-arm,RCT	Total:22 Ex1:11(7/4) Con2:11(8/3)	Ex1:59.8 ± 7.7 Con 2: 54.7 ± 6.0	not clear	not clear	not clear	≥25	not clear	zebris Rehawalk® software system (zebris Medical GmbH, Isny im Allgäu, Deutschland)	1.Virtual Reality Treadmill Training; 2.conventional physical and occupational therapy.	1. Treadmill Training; 2.conventional physical and occupational therapy.	Ex1: 13-18 min each time/5 times a week/4 weeks+90 min each time/5 days a week/4 weeks Con2: 13-18 min each time/5 times a week/4 weeks+90 min each time/5 days a week/4 weeks	TUG
Kwak et al./Korea 2024	2-arm,RCT	Total: 36 Ex1: 18(10/8) Con 2: 18(11/7)	Ex1: 54.28 ± 17.74 Con 2: 59.17 ± 13.86	> 6 mos Chronic stroke	EX1: 10/8 Con2: 7/11	EX1: 2/16 Con2: 4/14	≥24	Be able to walk independently for more than 10 meters	Oculus Quest 2	1.Virtual Reality based game training； 2.general physical therapy.	1.general physical therapy.	Ex1:30 min each time/3 times a week/5 weeks+30 min each time/5 times a week/5 weeks Con2:30 min each time/5 times a week/5 weeks	BBS,TUG
Kwon et al./Korea 2022	2-arm,RCT	Total: 41 Ex1: 21(7/14) Con 2: 20(12/8)	Ex1:46.52 ± 14.15 Con 2: 47.00 ± 13.82	not clear	not clear	not clear	not clear	not clear	Nintendo Wii Fit	1.virtual reality (VR) training.	1.conventional balance training.	Ex1:30 min each time/2 times a week/8 weeks Con2:30 min each time/2 times a week/8 weeks	BBS
Lee et al./Taiwan 2017	2-arm,RCT	Total: 47 Ex1: 26(16/10) Con 2: 21(18/3)	Ex1:59.35 ± 8.95 Con2:55.76 ± 9.59	>6mos Chronic stroke	EX1: 11/15 Con2: 11/10	EX1: 16/10 Con2: 14/7	not clear	Stand for 15 minutes	television (50LB5800 WiFi Smart TV; LG, Seoul, Korea)	1.Virtual Reality based balance training; 2.standard treatment intExrating rehabilitation;	1.standard treatment intExrating rehabilitation.	Ex1:45 min each time/2 times a week/6 weeks+45 min each time/2 times a week/6 weeks Con2:90 min each time/2 times a week/6 weeks	BBS
Lee HY et al./Korea 2015	2-arm,RCT	Total:22 Ex1:12(8/4) Con2:12(8/4)	Ex1:45.91 ± 12.28 Con 2:49.16 ± 12.85	>6mos Chronic stroke	not clear	not clear	>24	Walk 10 meters independently or with the aid of auxiliary equipment	Wii and Wii Balance Board (Nintendo, Japan, 2010, WBB)	1.virtual reality training; 2.general exercise therapy.	1.task-oriented training; 2.general exercise therapy.	Ex1: 30 min each time/3 times a week/6 weeks+60 min each time/5 days a week/6 weeks Con2: 30 min each time/3 times a week/6 weeks+60 min each time/5 days a week/6 weeks	Cop Perimeter(OE/CE) COP Speed(OE/CE)
Lee IW et al./Korea 2015	2-arm,RCT	Total: 20 Ex1: 10(6/4) Con 2: 10(7/3)	Ex1:57.2 ± 9.2 Con 2: 52.7 ± 11.7	>6mos Chronic stroke	not clear	not clear	>24	Walk independently for 10 meters	BioRescue (RM Ingénierie, Rodez,France)	1.virtual reality exercise.	1.proprioceptive neuromuscular facilitation (PNF) exercise.	Ex1:45 min each time/3 times a week/6 weeks Con2:45 min each time/3 times a week/6 weeks	BBS,TUG
Lloréns et al./Spain 2015	2-arm,RCT	Total: 20 Ex1: 10(5/5) Con 2: 10(4/6)	Ex1:58.3 ± 11.6 Con2:55.0 ± 11.6	>6mos Chronic stroke	not clear	EX1: 7/3 Con2: 6/4	not clear	not clear	not clear	1.virtual reality training	1.conventional physiotherapy	EG1: 60 min each time/5 times a week/4 weeks CG2: 60 min each time/5 times a week/4 weeks	BBS
Lee MM et al./Korea 2018	2-arm,RCT	Total:10 Ex1:5(3/2) Con2:5(2/3)	Ex1:65.2 ± 5.0 Con2:66.2 ± 3.4	<6mos Subacute Stroke	not clear	not clear	≥21	BBS≥15	Nintendo Wii Sports Resort package	1.canoe game-based Virtual Reality training program; 2.conventional physical therapy.	1.consisted of physical therapy.	Ex1:30 min each time/3 times a week/4 weeks+30 min each time/2 times each day/5 days a week/4week Con2:30 min each time/2 times each day/5 days a week/4week	BBS,TUG
Lee MM et al./Korea 2016	2-arm,RCT	Total: 30 Ex1:15(9/6) Con2:15(9/6)	Ex1:61.80 ± 6.80 Con2:61.33 ± 8.44	<6mos Subacute Stroke	EX1: 9/6 Con2: 10/5	EX1: 9/6 Con2: 10/5	≥21	Stand for at least three minutes	Nintendo Wii Sports Resort game (Nintendo, Kyoto, Japan).	1.virtual reality training; 2.conventional rehabilitation.	1.conventional rehabilitation.	Ex1:30 min each time/3 times a week/5 weeks+30 min each time/2 times each day/5 days a week/5 weeks Con2::30 min each time/2 times each day/5 days a week/5 weeks	Cop Perimeter(OE/CE)
Lu et al./China 2024	2-arm,RCT	Total: 62 Ex1: 31(23/8) Con 2: 31(19/12)	Ex1:62.48±6.531 Con2:64.77±10.236	< 1 mos Acute	not clear	not clear	>24	BBS<56	Pro-Kin system(PK254; TecnoBody S.R.L., Bergamo, Italy) weight loss system (YK-7000A2; Yikang Medical Equipment Industry Corp., Guangzhou, China)	1.Pro-Kin system in conjunction with a weight loss system for balance training.	1.conventional balance training.	Ex1: 20 min each time/10 times a week/4 weeks Con2: 20 min each time/10 times a week/4 weeks	BBS,TUG, COP Ellipse area (OE/CE), COP Motion trajectory length (OE/CE)
Moon HM et al./Korea 2024	3-arm,RCT	Total:54 Ex1:19(11/8) Con2:17(10/7)	Ex1:60.47 ± 11.42 Con2:57.82 ± 10.26	>24mos Chronic stroke	EX1: 7/12 Con2: 7/10	EX1: 14/5 Con2: 12/5	≥24	≥41	Oculus Quest 2 (Samsung, Korea)	1.Virtual Reality Training.	1.Traditional physical therapy.	Ex1:60 min each time/7 times a week/8 weeks Con2:60 min each time/7 times a week/8 weeks	BBS,TUG
Park DS et al./Korea 2017	2-arm,RCT	Total: 20 Ex1: 10(5/5) Con 2: 10(5/5)	Ex1:62.00 ± 17.14 Con2:65.30 ± 10.51	>6mos Chronic stroke	EX1: 4/6 Con2: 7/3	EX1: 8/2 Con2: 5/5	≥21	not clear	Xbox Kinect system	1.Virtual reality Robot-assisted Gait Training; 2.conventional physical therapy.	1.conventional physical therapy.	Ex1: 30 min each day/7 days a week/6 weeks+30 min each day/7 days a week/6 weeks Con2: 30 min each day/7 days a week/6 weeks	BBS,TUG
Park JH et.al/Korea 2016	3-arm,RCT	Total:15 Ex1:5(3/2) Con2:5(2/3)	Ex1:52.4 ± 12.05 Con 2: 57.2 ± 11.56	>6mos Chronic stroke	EX1: 4/1 Con2: 3/2	EX1: 3/2 Con2: 1/4	≥25	not clear	Lokomat Pro	1.Virtual reality Robot-assisted Gait Training; 2.physical therapy.	1.general gait training using a treadmill; 2.physical therapy	Ex1:45 min each time/3 times a week/6 weeks+5 times a week/6 weeks Con2::45 min each time/3 times a week/6weeks+5 times a week/6 weeks	BBS,TUG
Park JH et al./Korea 2018	3-arm,RCT	Total: 40 Ex1:12(7/5) Con2:16(9/7)	Ex1:55.58 ±10.42 Con2:57.50±9.90	> 6 mos Chronic stroke	EX1: 9/3 Con2: 8/8	EX1: 9/3 Con2: 7/9	not clear	not clear	robotic device Lokomat Pro, Hocoma AG, Zurich, Switzerland)	1.Virtual reality Robot-assisted Gait Training; 2.physical therapy.	1.general gait training using a treadmill; 2.physical therapy	Ex1:45 min each time/3 times a week/6 weeks+5 times a week/6 weeks Con2::45 min each time/3 times a week/6weeks+5 times a week/6 weeks	BBS,TUG
Sana et al./Pakistan 2023	2-arm,RCT	Total: 30 Ex1:14(8/7) Con2:15(5/10)	Ex1:61.5 ± 8.4 Con2:58.2 ± 7.4	< 6 mos Subacute Stroke	EX1: 9/6 Con2: 7/8	not clear	>25	not clear	Nintendo Wii console (RVL001, Nintendo, EUR); Wii Balance Board, Nintendo Wii remote control (RVL-003);Wii Fit Plus software (Nintendo D-63760 GroBostheim).	1.virtual reality training	1.vestibular rehabilitation therap; 2.general physical therapy treatment	Ex1:20 min each time/3 times a week/8 weeks Con2::30 min each time/3 times a week/8 weeks+30 min each time/3 times a week/8 weeks	TUG
Song et al./Korea 2015	2-arm,RCT	Total: 40 Ex1:20(10/10) Con2:20(12/8)	Ex1:51.37 ± 40.6 Con2:50.10 ± 7.83	not clear	not clear	not clear	≥24	not clear	Xbox Kinect	1.virtual reality training	1.ergometer bicycle training	Ex1:30 min each time/5 times a week/8 weeks Con2::30 min each time/5 times a week/8 weeks	TUG
Sule et al./Spain 2021	2-arm,RCT	Total:29 Ex1:15(9/6) Con2:14(9/4)	Ex1:52.75±10.70 Con2:51.71±7.67	> 12 mos Chronic stroke	not clear	not clear	not clear	not clear	Nintendo Wii group (VRWiiG)	1.virtual reality training; 2.physical therapy.	1.physical therapy.	Ex1:30 min each time/2 times a week/4 weeks+120 min each time/2 times a week/4 weeks Con2:120 min each time/2 times a week/4 weeks	BBS,TUG
Sultan et al./Pakistan 2023	2-arm,RCT	Total:40 Ex1:20(15/5) Con2:20(16/4)	Ex1:58.6±3.3 Con2:58.1±4.3	< 3 mos Acute	EX1: 6/14 Con2: 7/13	EX1: 18/2 Con2: 18/2	not clear	not clear	Xbox Kinect	1.exercise gaming by Xbox Kinect.	1.exercises comprising balance training.	Ex1:30 min each time/3 times a week/8 weeks Con2:30 min each time/3 times a week/8 weeks	BBS,TUG
Vélez et al./Switzerland 2023	2-arm,RCT	Total:24(26) Ex1:12(9/3) Con2:12(7/5)	Ex1:51.91±18.58 Con 2: 59.58± 15.79	< 6 mos Subacute Stroke	Total:11/13	not clear	not clear	Be able to stand	VR glasses (Oculus Quest2)	1.Virtual reality based game intervention; 2.neurological physiotherapy.	1.neurological physiotherapy	Ex1: 15 min each time/3 times a week/6 weeks+60 min each time/5 days a week/6 weeks Con2: 60 min each time/5 days a week/6 weeks	BBS
Wang et al./China 2024	2-arm,RCT	Total: 48(54) Ex1: 27(20/7) Con 2: 27(19/8)	Ex1: 62(16.00) 62.0±11.85 Con 2: 58(19.00) 58.0±14.07	≥2 mos Acute	EX1: 12/15 Con2: 15/12	EX1: 20/7 Con2: 22/5	not clear	FAC≥3	C-Mill (ForceLink, Culemborg, the Netherlands)	1.The VR-assisted gait adaptation training was performed on a treadmill; 2.Physical therapy; 3.Traditional Chinese medical therapy	1.Overground gait adaptation training; 2.Physical therapy; 3.Traditional Chinese medical therapy.	Ex1:80 min each time/5 days a week/5 weeks Con2:80 min each time/5 days a week/5 weeks	TUG, COP(OE/CE)Speed, Tandem COP speed, Single-lEx COP speed,
Xu et al./China 2025	2-arm,RCT	Total: 30 (36) Ex1: 15(2/15) Con 2: 15(0/15)	Ex1:48.27 ± 19.71 Con2:51.40 ± 14.83	not clear	not clear	not clear	≥20	Stand on balance for 20 to 30 minutes under supervision	Physio Space	1.Virtual Reality Combined With Standing Balance Training.	1.general rehabilitation protocol.	EG1: 20 min each time/5 times a week/3 weeks CG2: 20 min each time/5 times a week/3 weeks	BBS,TUG
Xu YF et al./China 2021	2-arm,RCT	Total:22 Ex1:11(5/6) Con2:11(8/3)	Ex1:57.55 ± 14.22 Con 2: 52.82 ± 12.29	not clear	not clear	not clear	not clear	not clear	Stomp Joy	1.virtual reality training; 2.physical therapy.	1.physical therapy.	Ex1: 30 min each time/5 times a week/2 weeks+30 min each time/5 days a week/2 weeks Con2: 30 min each time/5 days a week/2 weeks	BBS
Yaman et al./Turkey 2022	2-arm,RCT	Total: 60 Ex1:30(15/15) Con2:30(11/19)	Ex1:63.50(59-69) 63.8 ± 7.4 Con2:64.50(53-73) 63.5 ± 14.8	>6mos Chronic stroke	EX1: 12/18 Con2: 13/17	EX1: 24/6 Con2: 24/6	≥21	not clear	Xbox Kinect system (Microsoft©,Redmond, WA, USA)	1.virtual reality training; 2.conventional rehabilitation.	1.conventional rehabilitation.	Ex1:30 min each time/5 times a week/6 weeks+30 min each time/5 times a week/6 weeks Con2::60 min each time/5 times a week/6 weeks	BBS
Yatar et al./Cyprus	2-arm,RCT	Total:30 Ex1:15(6/9) Con2:15(7/8)	Ex1:62.80 ± 10.87 Con 2: 56.60 ± 16.42	>6mos Chronic Stroke	EX1: 7/8 Con2: 8/7	not clear	not clear	not clear	Nintendo Wii Fit	1.Wii balance training; 2..minute neurodevelopmental training.	1.balance training program; 2.minute neurodevelopmental training.	Ex1: 30 min each time/3 times a week/4 weeks+30 min each time/3 times a week/4 weeks Con2: 30 min each time/3 times a week/4 weeks+30 min each time/3 times a week/4 weeks	BBS,TUG
Zhang et al./China 2020	2-arm,RCT	Total:40 Ex1:20(15/5) Con2:20(14/6)	Ex1:67.55 ± 4.936 Con2:66.90 ± 4.424	< 3 mos Acute	EX1: 12/8 Con2: 11/9	not clear	>22	BBS<56	Pro-kin system.	1.virtual reality training; 2.conventional balance training.	1.conventional balance training.	Ex1:20 min each time/5 times a week/3 weeks+20 min each time/5 times a week/3 weeks Con2:20 min each time/5 times a week/3 weeks	BBS,TUG Cop Perimeter(OE/CE) Cop Ellipse area（OE/CE）
